# Supplementary material for: DFT Study of the Direct Radical Scavenging Potency of Two Natural Catecholic Compounds
Source: Int J Mol Sci. 2022 Nov 21;23(22):14497. doi: 10.3390/ijms232214497 (PMC9697371; doi:10.3390/ijms232214497)
Supplement: Supplementary file 1 [file ijms-23-14497-s001.zip]

Archive with 1 entries (1 files):
- ijms-2030804-supplementary.pdf
